# Supplementary material for: Clarifying the Use of Benzylidene Protecting Group for D-(+)-Ribono-1,4-Lactone, an Essential Building Block in the Synthesis of C-Nucleosides
Source: Molecules. 2021 Oct 26;26(21):6447. doi: 10.3390/molecules26216447 (PMC8587313; doi:10.3390/molecules26216447)
Supplement: Supplementary file 1 [file molecules-26-06447-s001.zip]

Archive with 1 entries (1 files):
- molecules-1410181-supplementary.pdf
